# Supplementary material for: Fully Biobased Epoxy Resins from Fatty Acids and Lignin
Source: Molecules. 2020 Mar 5;25(5):1158. doi: 10.3390/molecules25051158 (PMC7179237; doi:10.3390/molecules25051158)
Supplement: Supplementary file 1 [file molecules-25-01158-s001.zip]

Archive with 1 entries (1 files):
- molecules-732466-supplementary.pdf
